# Supplementary material for: Efficient Azo Dye Biodecolorization System Using Lignin-Co-Cultured White-Rot Fungus
Source: J Fungi (Basel). 2023 Jan 7;9(1):91. doi: 10.3390/jof9010091 (PMC9866751; doi:10.3390/jof9010091)
Supplement: Supplementary file 1 [file jof-09-00091-s001.zip]

Archive with 1 entries (1 files):
- jof-2099673-supplementary.pdf
